# Supplementary material for: Multidisciplinary transcatheter rescue of post-infarction ventricular septal rupture in cardiogenic shock: expanding the role of percutaneous closure—case report
Source: Eur Heart J Case Rep. 2025 Dec 16;10(1):ytaf656. doi: 10.1093/ehjcr/ytaf656 (PMC12810202; doi:10.1093/ehjcr/ytaf656)
Supplement: ytaf656_Supplementary_Data [file ytaf656_supplementary_data.zip]

Archive with 4 entries (4 files):
- Supplementary_Legends.docx
- renamed_1a466.mp4
- video CIV.mp4
- Video CIV pre.mp4
